# Supplementary material for: Enhancing Parents’ Well-Being after Preterm Birth—A Qualitative Evaluation of the “Transition to Home” Model of Care
Source: Int J Environ Res Public Health. 2022 Apr 4;19(7):4309. doi: 10.3390/ijerph19074309 (PMC8998674; doi:10.3390/ijerph19074309)
Supplement: Supplementary file 1 [file ijerph-19-04309-s001.zip]

Archive with 1 entries (1 files):
- ijerph-1645094-supplementary.pdf
